# Supplementary material for: A genomic variant of ALPK2 is associated with increased liver fibrosis risk in HIV/HCV coinfected women
Source: PLoS One. 2021 Mar 11;16(3):e0247277. doi: 10.1371/journal.pone.0247277 (PMC7951908; doi:10.1371/journal.pone.0247277)
Supplement: S1 Table — (XLSX) [file pone.0247277.s004.xlsx]

## Sheet: final_maf_virusstat
Supplemental Table 1. NxS/T nsSNV utilized in analysis
SNP	minor	major	type	gene_symbol	HIV-/HCV-	HIV+/HCV-	HIV-/HCV+	HIV+/HCV+	Mean MAF
rs61978622	T	C	gain	AASDH	0.0122283	0.0103022	0.0240385	0.00983359	0.0141006
rs6975981	A	G	gain	ABCB8	0.0516304	0.0563187	0.0961538	0.0620272	0.0665325
rs1799958	A	G	gain	ACADS	0.169837	0.157967	0.144231	0.129349	0.150346
rs33952257	A	G	gain	ACCS	0.360054	0.313874	0.341346	0.360061	0.343834
rs4804079	G	T	gain	ACTL9	0.430707	0.457418	0.418269	0.459909	0.441576
rs776755	A	G	gain	ADAMTS	0.112772	0.120879	0.129808	0.119516	0.120744
rs3743598	G	T	gain	ADAT1	0.444293	0.398352	0.413462	0.439486	0.423898
rs4843075	G	A	gain	AKAP13	0.366848	0.401786	0.389423	0.396369	0.388606
rs1277207	C	T	gain	AKNAD1	0.144022	0.135989	0.182692	0.132375	0.14877
rs17480245	G	A	gain	ALG11	0.0230978	0.040522	0.00961538	0.01059	0.0209563
rs3809973	C	A	gain	ALPK2	0.444293	0.449863	0.490385	0.475794	0.465084
rs35278753	T	C	gain	ANKMY1	0.013587	0.00961538	0.00961538	0.02118	0.0134994
rs34146848	T	C	gain	APPBP2	0.258152	0.266484	0.326923	0.303328	0.288722
rs3740691	A	G	gain	ARFGAP	0.498641	0.46772	0.485577	0.477307	0.482311
rs35633732	A	C	gain	ARL14	0.0910326	0.0817308	0.0865385	0.0937973	0.0882748
rs2071421	C	T	loss	ARSA	0.288043	0.31044	0.298077	0.282905	0.294866
rs3795251	T	C	gain	ASB17	0.247283	0.238324	0.225962	0.251135	0.240676
rs3218673	T	C	gain	ATM	0.0339674	0.0254121	0.0144231	0.0295008	0.0258258
rs55894265	C	T	gain	ATR	0.0217391	0.0260989	0.0528846	0.0400908	0.0352034
rs12247033	C	T	gain	BEND7	0.0013587	0.00137363	0.00480769	0.00453858	0.00301965
rs2093066	T	C	loss	BPIFB3	0.172554	0.17033	0.177885	0.202723	0.180873
rs11907355	A	C	gain	BPIFB6	0.048913	0.0611264	0.0576923	0.0544629	0.0555487
rs4986852	A	G	gain	BRCA1	0.00815217	0.00686813	0.00480769	0.0121029	0.00798272
rs35034250	T	C	gain	BTD	0.00407609	0.00686813	0.00961538	0.0113464	0.00797651
rs17004823	A	G	gain	CABIN1	0.080163	0.0652473	0.0865385	0.0824508	0.0785999
rs7177192	G	C	gain	CASC5	0.285326	0.291896	0.264423	0.223903	0.266387
rs74123282	A	G	gain	CASQ1	0.0190217	0.010989	0.0144231	0.0151286	0.0148906
rs4072797	T	C	gain	CD163L	0.201087	0.203984	0.25	0.221634	0.219176
rs3138100	C	A	loss	CD1C	0.0733696	0.0693681	0.110577	0.0658094	0.079781
rs34846692	C	T	loss	CD244	0.0828804	0.0831044	0.0625	0.0869894	0.0788686
rs2336219	A	G	gain	CD3EAP	0.262228	0.241071	0.278846	0.268533	0.26267
rs1071849	A	G	loss	CD52	0.361413	0.35783	0.346154	0.337368	0.350691
rs9511510	T	G	gain	CENPJ	0.0611413	0.0576923	0.0913462	0.0605144	0.0676735
rs36259	G	A	gain	CERS4	0.289402	0.309066	0.3125	0.270045	0.295253
rs2275254	C	T	gain	CHIA	0.404891	0.379121	0.379808	0.381241	0.386265
rs17694469	T	C	gain	CHST9	0.013587	0.00892857	0.0240385	0.00907716	0.0139078
rs61754946	C	T	gain	CLEC4F	0.0298913	0.0370879	0.0192308	0.0400908	0.0315752
rs35286882	A	G	gain	CNST	0.0366848	0.0576923	0.0480769	0.0574887	0.0499857
rs17152779	G	A	gain	CNTF	0.0434783	0.0638736	0.0673077	0.0748865	0.0623865
rs34326474	A	G	gain	CNTN1	0.0190217	0.0247253	0.0384615	0.0189107	0.0252798
rs11903403	G	T	loss	CPO	0.460598	0.4375	0.418269	0.492436	0.452201
rs17259045	G	A	loss	CR1	0.0638587	0.0700549	0.0721154	0.0468986	0.0632319
rs59691602	T	G	gain	CRB1	0.0108696	0.00755495	0.0144231	0.00983359	0.0106703
rs8033595	A	G	gain	CRTC3	0.396739	0.415522	0.379808	0.437973	0.40751
rs3918018	A	G	gain	CSF3R	0.0108696	0.0157967	0	0.0113464	0.00950318
rs7361799	G	A	loss	CSTL1	0.0516304	0.0618132	0.0625	0.0559758	0.0579799
rs3746737	T	C	loss	CSTL1	0.0652174	0.0673077	0.0721154	0.0673222	0.0679907
rs45567233	C	T	gain	CTSG	0.0434783	0.0625	0.0576923	0.0423601	0.0515077
rs12535	A	G	gain	DAPL1	0.101902	0.110577	0.100962	0.103631	0.104268
rs61746101	G	T	loss	DCHS2	0.0883152	0.0755495	0.105769	0.0885023	0.089534
rs2319850	T	C	gain	DDX60L	0.0217391	0.0178571	0.0144231	0.0196672	0.0184216
rs77446963	A	G	gain	DECR2	0.0013587	0.00343407	0	0.00302572	0.00195462
rs35165507	G	T	gain	DHX37	0.0326087	0.0288462	0.0288462	0.0189107	0.0273029
rs16979312	A	G	gain	DIP2A	0.100543	0.0975275	0.0961538	0.111195	0.101355
rs17258507	G	A	gain	DIS3L	0.0434783	0.0391484	0.0384615	0.0400908	0.0402947
rs61743907	A	G	gain	DNAH2	0.0244565	0.0212912	0.0240385	0.0257186	0.0238762
rs117487916	A	G	gain	DNAH2	0.0380435	0.0391484	0.0288462	0.0363086	0.0355867
rs33928718	G	T	gain	DNAH3	0.0285326	0.0494505	0.0480769	0.0355522	0.0404031
rs56094005	G	A	gain	DOK2	0.0122283	0.010989	0.0144231	0.00453858	0.0105447
rs13421193	A	G	gain	DPP10	0.0842391	0.0776099	0.0817308	0.108169	0.0879373
rs3750025	T	C	gain	DSPP	0.0380435	0.0508242	0.0336538	0.0332829	0.0389511
rs4134982	A	G	gain	E2F3	0.00271739	0.00549451	0.00480769	0.00605144	0.00476776
rs196594	T	C	gain	EEPD1	0.0407609	0.0412088	0.0240385	0.0438729	0.0374703
rs114463838	T	C	gain	EFR3A	0.00815217	0.00892857	0.0144231	0.00983359	0.0103344
rs2303578	A	G	gain	EIF3J	0.115489	0.136676	0.177885	0.16112	0.147792
rs3815768	T	C	gain	ELL2	0.304348	0.305632	0.307692	0.324508	0.310545
rs36103207	T	C	gain	ELOVL3	0.0122283	0.0164835	0.00961538	0.01059	0.0122293
rs4717229	T	C	loss	ERV3-1	0.115489	0.142857	0.115385	0.139939	0.128418
rs3738954	C	T	gain	FAM124	0.115489	0.143544	0.105769	0.118003	0.120701
rs2283432	C	G	gain	FANCI	0.209239	0.175824	0.134615	0.16944	0.17228
rs16918105	G	A	loss	FAT3	0.00951087	0.00755495	0.00480769	0.00378215	0.00641391
rs72923500	A	G	gain	FBXW12	0.0679348	0.0899725	0.105769	0.091528	0.0888011
rs7851696	T	G	gain	FCN2	0.177989	0.151786	0.201923	0.162632	0.173583
rs1131356	A	G	gain	FLNB	0.423913	0.440934	0.432692	0.40469	0.425557
rs7181742	C	T	gain	GANC	0.493207	0.498626	0.427885	0.496218	0.478984
rs202143817	A	T	loss	GDPD4	0.177989	0.147665	0.168269	0.16112	0.163761
rs73438369	A	G	gain	GLT1D1	0.0244565	0.0247253	0.0192308	0.0363086	0.0261803
rs17035120	T	C	gain	GLT8D2	0.0923913	0.0968407	0.0625	0.0673222	0.0797636
rs35237091	C	T	gain	GOLGA1	0.0679348	0.0563187	0.0576923	0.0733737	0.0638299
rs9840779	G	A	gain	GOLGA4	0.0298913	0.0302198	0.0432692	0.0370651	0.0351113
rs75343608	C	T	loss	GPR110	0.00679348	0.010989	0.00480769	0.00680787	0.00734951
rs17280293	G	A	loss	GPR126	0.0108696	0.0212912	0.0144231	0.0234493	0.0175083
rs2382647	C	A	gain	GPR142	0.0828804	0.081044	0.0769231	0.080938	0.0804464
rs16867256	G	A	gain	GRHL1	0.294837	0.291896	0.326923	0.314675	0.307083
rs9898	C	T	gain	HRG	0.490489	0.471841	0.432692	0.465204	0.465057
rs73311647	C	T	gain	HSPB9	0.0244565	0.0281593	0.0432692	0.0295008	0.0313465
rs363125	T	G	gain	HTT	0.302989	0.3125	0.355769	0.3177	0.32224
rs34932081	A	G	gain	IFI44L	0.017663	0.0199176	0.00480769	0.0219365	0.0160812
rs1990760	T	C	gain	IFIH1	0.29212	0.26717	0.254808	0.29652	0.277655
rs35385418	A	G	gain	IGF1R	0.0122283	0.00892857	0.0240385	0.0136157	0.0147028
rs58583961	T	C	gain	IGSF10	0.0230978	0.0116758	0.0240385	0.0121029	0.0177287
rs80015617	G	A	loss	IL18BP	0.00815217	0.00480769	0.00961538	0.00529501	0.00696756
rs161704	T	C	gain	IL31RA	0.277174	0.308379	0.269231	0.323752	0.294634
rs11488569	G	A	gain	INPP5B	0.45788	0.428571	0.394231	0.450832	0.432879
rs17507577	A	G	gain	INSC	0.0298913	0.0343407	0.0480769	0.026475	0.034696
rs71366574	A	G	loss	ITGAE	0.0163043	0.00686813	0.00480769	0.01059	0.00964255
rs2291087	C	T	loss	ITGB5	0.0665761	0.0625	0.0528846	0.0718608	0.0634554
rs200331040	G	A	gain	ITPR3	0.048913	0.0398352	0.0384615	0.0400908	0.0418251
rs4902176	T	C	gain	KCNH5	0.273098	0.223214	0.264423	0.254917	0.253913
rs7706614	A	G	gain	KDM3B	0.0625	0.051511	0.0432692	0.0537065	0.0527467
rs8176058	A	G	loss	KEL	0.013587	0.0123626	0.0240385	0.02118	0.017792
rs11225090	C	T	gain	KIAA13	0.0407609	0.0508242	0.0384615	0.0423601	0.0431017
rs28763868	A	G	gain	KLHL41	0.0475543	0.0535714	0.0913462	0.0597579	0.0630575
rs61752567	G	C	gain	KLK11	0.0869565	0.0679945	0.0673077	0.0733737	0.0739081
rs1841958	A	C	gain	KLRC4	0.293478	0.296016	0.346154	0.3177	0.313337
rs57816762	T	C	loss	LAMC3	0.0190217	0.0144231	0.0288462	0.0166415	0.0197331
rs9577230	C	T	gain	LAMP1	0.0557065	0.0686813	0.0336538	0.0786687	0.0591776
rs2230419	G	A	gain	LBR	0.408967	0.411401	0.375	0.427383	0.405688
rs34499590	T	C	loss	LEPR	0.0122283	0.0247253	0.0192308	0.0219365	0.0195302
rs116127269	A	G	gain	LGR6	0.00951087	0.0137363	0.00961538	0.0196672	0.0131324
rs2347131	A	G	gain	LRIT3	0.259511	0.280907	0.245192	0.236762	0.255593
rs4698797	A	G	gain	LRIT3	0.44837	0.442308	0.461538	0.474281	0.456624
rs17121605	A	T	gain	LRR1	0.274457	0.286401	0.326923	0.30711	0.298723
rs1054487	T	C	loss	MAN2B1	0.483696	0.433379	0.475962	0.487141	0.470044
rs61729241	T	C	loss	MAN2B2	0.0502717	0.0631868	0.0576923	0.0416036	0.0531886
rs34750184	C	T	gain	MANEAL	0.00951087	0.0137363	0.00961538	0.0151286	0.0119978
rs17375215	T	C	gain	MANSC1	0.0244565	0.0226648	0.0288462	0.0378215	0.0284472
rs702689	G	A	gain	MAP3K1	0.478261	0.48283	0.490385	0.48941	0.485221
rs12674488	A	C	gain	MCPH1	0.111413	0.111264	0.120192	0.110439	0.113327
rs2290057	T	C	gain	MORC1	0.139946	0.145604	0.125	0.101362	0.127978
rs75377686	C	T	gain	MRPL39	0.0163043	0.0164835	0.00961538	0.0173979	0.0149503
rs111232043	T	C	gain	MUC16	0.00951087	0.00755495	0	0.00680787	0.00596842
rs10406202	A	G	gain	MUC16	0.0557065	0.043956	0.0432692	0.0461422	0.0472685
rs1596797	A	C	gain	MUC16	0.168478	0.129121	0.139423	0.153555	0.147644
rs2591591	T	G	gain	MUC16	0.236413	0.201236	0.206731	0.218608	0.215747
rs2547068	A	T	gain	MUC16	0.247283	0.212912	0.216346	0.229955	0.226624
rs74534379	A	C	gain	MUC17	0.0244565	0.0336538	0.0240385	0.03177	0.0284797
rs629001	G	A	gain	MYBPHL	0.192935	0.199863	0.25	0.217852	0.215162
rs4645959	G	A	gain	MYC	0.017663	0.0130495	0.0240385	0.0166415	0.0178481
rs41307159	A	G	gain	MYH7B	0.00271739	0.00618132	0.00480769	0.00680787	0.00512857
rs2306595	C	T	gain	MYO19	0.03125	0.0171703	0.0336538	0.0219365	0.0260027
rs34918608	A	G	gain	MYO3A	0.00271739	0.00274725	0	0.00680787	0.00306813
rs61748909	A	G	gain	MYO7B	0.00679348	0.00412088	0	0.00529501	0.00405234
rs10997975	A	G	gain	MYPN	0.290761	0.29533	0.3125	0.259455	0.289511
rs35654962	A	G	gain	NCAM2	0.0298913	0.0309066	0.0384615	0.03177	0.0327574
rs2227277	T	C	gain	NCOR2	0.03125	0.0460165	0.0384615	0.0506808	0.0416022
rs870053	T	C	gain	NCOR2	0.283967	0.311126	0.317308	0.297277	0.30242
rs1801318	G	A	gain	NDUFS1	0.391304	0.399038	0.365385	0.416793	0.39313
rs2288210	C	G	gain	NEB	0.335598	0.344093	0.326923	0.373676	0.345073
rs2306512	T	C	gain	NLE1	0.00679348	0.0103022	0	0.0075643	0.00616499
rs2287059	T	C	gain	NOL10	0.123641	0.0989011	0.110577	0.120272	0.113348
rs144837003	C	T	gain	NOL8	0.236413	0.215659	0.259615	0.226929	0.234654
rs34165241	C	T	gain	NSD1	0.0421196	0.0364011	0.0480769	0.0446293	0.0428067
rs1799971	G	A	loss	OPRM1	0.076087	0.0879121	0.0528846	0.0605144	0.0693495
rs863363	A	G	gain	OR10X1	0.429348	0.43956	0.451923	0.428139	0.437243
rs61742803	C	A	gain	OR13G1	0.0122283	0.0103022	0.0192308	0.01059	0.0130878
rs34947817	A	G	gain	OR2A12	0.19837	0.197115	0.1875	0.227685	0.202668
rs61739194	C	T	loss	OR51B4	0.0923913	0.102335	0.0865385	0.0937973	0.0937656
rs17224476	A	G	gain	OR51E1	0.044837	0.0418956	0.0625	0.0499244	0.0497892
rs7931261	G	A	gain	OR5R1	0.400815	0.397665	0.413462	0.440242	0.413046
rs116344671	G	A	loss	OR8U1	0.09375	0.0934066	0.120192	0.110439	0.104447
rs10916668	A	G	gain	OTUD3	0.0557065	0.0686813	0.0576923	0.0393343	0.0553536
rs117014540	A	G	gain	PABPC3	0.00543478	0.00480769	0	0.00378215	0.00350616
rs201652307	A	G	gain	PANX3	0.0421196	0.043956	0.0480769	0.0453858	0.0448846
rs77680119	C	T	gain	PAPOLB	0.0869565	0.0625	0.0480769	0.0680787	0.066403
rs7020782	A	C	loss	PAPPA	0.459239	0.445055	0.432692	0.44705	0.446009
rs118153230	T	C	gain	PARD3	0.00679348	0.0116758	0	0.00302572	0.00537376
rs7140044	T	C	gain	PARP4	0.191576	0.179945	0.221154	0.195915	0.197148
rs323872	A	G	gain	PCBP4	0.0855978	0.0769231	0.105769	0.0960666	0.0910892
rs34804690	A	G	gain	PCM1	0.00815217	0.00618132	0.0192308	0.00907716	0.0106604
rs114432448	A	G	gain	PDGFRL	0.0244565	0.0199176	0.0144231	0.0302572	0.0222636
rs11648131	T	C	gain	PDILT	0.00679348	0.00412088	0.00961538	0.00378215	0.00607797
rs15396	C	A	gain	PIFO	0.0271739	0.0144231	0.0384615	0.0226929	0.0256879
rs2444042	C	A	gain	PIGB	0.0461957	0.0501374	0.0384615	0.0506808	0.0463688
rs73331766	C	T	loss	PKD1L1	0.0326087	0.0281593	0.0528846	0.0385779	0.0380576
rs62406032	C	T	loss	PKHD1	0.0230978	0.0233516	0.0336538	0.026475	0.0266446
rs11545163	A	G	gain	PLD2	0.076087	0.073489	0.0961538	0.0937973	0.0848818
rs17054318	C	T	gain	PLEKHG	0.0230978	0.0151099	0.0192308	0.0279879	0.0213566
rs4962237	A	G	gain	PNPLA7	0.0665761	0.0535714	0.0673077	0.0605144	0.0619924
rs10011549	T	C	gain	POLN	0.425272	0.421703	0.413462	0.417549	0.419496
rs12140547	A	G	gain	PQLC2	0.080163	0.0803571	0.105769	0.102874	0.092291
rs116043950	T	C	gain	PRAC1	0.00407609	0.0103022	0.0144231	0.0128593	0.0104152
rs1812242	A	G	gain	PRAMEF	0.331522	0.328297	0.317308	0.359304	0.334108
rs11221912	T	C	gain	PRDM10	0.282609	0.282967	0.3125	0.2882	0.291569
rs115795927	T	C	gain	PSG6	0.0190217	0.0274725	0.0336538	0.0242057	0.0260885
rs751019	C	A	gain	PTK2B	0.319293	0.374313	0.302885	0.334342	0.332708
rs149277107	T	C	loss	PTPRB	0.0910326	0.0995879	0.0769231	0.0771558	0.0861749
rs6696162	T	C	loss	PTPRC	0.0298913	0.0178571	0.0240385	0.00983359	0.0204051
rs61732005	A	G	gain	PTPRZ1	0.0570652	0.0521978	0.0673077	0.075643	0.0630534
rs549990	C	A	gain	PUS3	0.38587	0.398352	0.355769	0.335098	0.368772
rs2302310	C	T	gain	QRFPR	0.190217	0.221841	0.211538	0.183812	0.201852
rs1040461	T	C	gain	RAB23	0.149457	0.139423	0.129808	0.14826	0.141737
rs115734214	G	T	loss	RELN	0.0149457	0.0123626	0.0144231	0.0166415	0.0145932
rs2288846	A	G	gain	RFX2	0.150815	0.154533	0.173077	0.136157	0.153646
rs149473563	G	A	gain	ROBO1	0.399457	0.399725	0.485577	0.391074	0.418958
rs34117835	T	G	gain	RPGR	0.0570652	0.0673077	0.0673077	0.0665658	0.0645616
rs4841	T	C	gain	RPS14	0.21875	0.233516	0.177885	0.217852	0.212001
rs76377166	G	A	gain	SAMD9	0.0244565	0.032967	0.0240385	0.0378215	0.0298209
rs10239435	C	T	gain	SAMD9	0.105978	0.118132	0.0673077	0.132375	0.105948
rs1607017	T	G	gain	SCAPER	0.202446	0.192308	0.192308	0.19062	0.19442
rs2233901	A	G	loss	SEMG2	0.141304	0.122253	0.115385	0.156581	0.133881
rs17790811	A	G	gain	SERPIN	0.0190217	0.0178571	0.0336538	0.0143722	0.0212262
rs3131787	G	A	loss	SFTA2	0.119565	0.105769	0.129808	0.130106	0.121312
rs115340704	A	G	gain	SH3TC1	0.0217391	0.0260989	0.0192308	0.0242057	0.0228186
rs6875902	A	C	gain	SH3TC2	0.255435	0.247253	0.298077	0.26475	0.266379
rs6259	A	G	gain	SHBG	0.0461957	0.0384615	0.0817308	0.0612708	0.0569147
rs35046724	T	C	gain	SHC3	0.00271739	0.00343407	0.00480769	0.00605144	0.00425265
rs2034891	T	G	gain	SIGLEC	0.0461957	0.0446429	0.0528846	0.0461422	0.0474663
rs3911893	T	C	gain	SKIV2L	0.0706522	0.0714286	0.0432692	0.0567322	0.0605206
rs17694522	A	G	loss	SLC10A	0.0230978	0.018544	0.00961538	0.0189107	0.017542
rs2140516	C	T	loss	SLC13A	0.305707	0.282967	0.221154	0.278366	0.272048
rs191172859	A	G	gain	SLC18B	0.141304	0.115385	0.153846	0.145234	0.138942
rs272893	A	G	gain	SLC22A	0.300272	0.304945	0.293269	0.28593	0.296104
rs2242046	T	C	gain	SLC28A	0.173913	0.171703	0.211538	0.20348	0.190159
rs13107325	T	C	gain	SLC39A	0.0298913	0.0267857	0.0288462	0.0272315	0.0281887
rs78888724	T	C	gain	SLC5A4	0.0190217	0.0171703	0.00961538	0.0151286	0.015234
rs1064845	A	G	gain	SLC5A6	0.0217391	0.0199176	0.0144231	0.0242057	0.0200714
rs1805091	A	G	gain	SLC6A5	0.150815	0.142857	0.158654	0.142209	0.148634
rs12449313	G	A	gain	SMCR8	0.195652	0.180632	0.211538	0.178517	0.191585
rs3812561	A	G	gain	SNAPC4	0.0366848	0.0384615	0.0384615	0.0446293	0.0395593
rs1699102	C	T	loss	SORL1	0.476902	0.455357	0.471154	0.466717	0.467533
rs2703130	A	C	gain	SOWAHB	0.119565	0.114011	0.120192	0.133132	0.121725
rs61733089	A	G	gain	SP100	0.0149457	0.0157967	0.00480769	0.015885	0.0128588
rs4973318	C	T	gain	SP140L	0.0543478	0.0446429	0.0721154	0.0446293	0.0539339
rs1044032	C	T	gain	SQRDL	0.161685	0.167582	0.149038	0.155825	0.158533
rs12313670	A	G	gain	SSPN	0.110054	0.137363	0.139423	0.136914	0.130938
rs10952230	A	G	loss	SSPO	0.0788043	0.101648	0.0673077	0.0877458	0.0838766
rs2306961	C	T	gain	STK10	0.269022	0.273352	0.298077	0.313918	0.288592
rs31244	A	G	gain	SV2C	0.126359	0.146291	0.149038	0.121029	0.135679
rs34850457	A	C	gain	SYNPO	0.0122283	0.0123626	0.00480769	0.01059	0.00999715
rs16977447	T	C	gain	SYT4	0.0679348	0.0872253	0.0961538	0.0711044	0.0806046
rs8192626	A	G	gain	TAAR8	0.0461957	0.0494505	0.0817308	0.0393343	0.0541778
rs79405056	T	G	loss	TACR1	0.0747283	0.0528846	0.0528846	0.0552194	0.0589292
rs2234002	A	G	loss	TAS2R4	0.34375	0.368132	0.365385	0.327534	0.3512
rs17218950	A	G	gain	TCP11L	0.00679348	0.00755495	0.00480769	0.00605144	0.00630189
rs2297336	G	A	gain	TCTE1	0.0978261	0.0755495	0.0961538	0.0854766	0.0887515
rs12066948	C	T	gain	TDRD5	0.0285326	0.018544	0.0336538	0.026475	0.0268014
rs74412312	T	G	gain	TET1	0.0529891	0.0542582	0.0576923	0.0521936	0.0542833
rs17334247	A	G	gain	THADA	0.00407609	0.00343407	0	0.00378215	0.00282308
rs3759786	A	C	gain	TIPIN	0.0625	0.0728022	0.0769231	0.0559758	0.0670503
rs80305648	C	T	gain	TM4SF2	0.0475543	0.0885989	0.120192	0.0673222	0.0809169
rs76437344	A	G	gain	TMC7	0.0407609	0.0302198	0.0336538	0.0438729	0.0371269
rs74428380	G	T	loss	TMED6	0.00271739	0.00618132	0	0.00605144	0.00373754
rs17776256	T	G	gain	TMEM26	0.0896739	0.114698	0.100962	0.128593	0.108482
rs6497759	A	G	gain	TNRC6A	0.190217	0.157967	0.221154	0.177761	0.186775
rs80124180	A	G	gain	TOPAZ1	0.0244565	0.0206044	0.0192308	0.0226929	0.0217461
rs9911502	C	G	gain	TSEN54	0.327446	0.298764	0.240385	0.318457	0.296263
rs7896313	T	C	gain	TTC40	0.0108696	0.0130495	0	0.0128593	0.00919458
rs61733298	T	C	gain	TTC40	0.0570652	0.0535714	0.0673077	0.0612708	0.0598038
rs73393250	C	T	gain	TTC40	0.201087	0.200549	0.221154	0.245083	0.216968
rs1320571	A	G	gain	TTLL10	0.22962	0.219093	0.235577	0.24357	0.231965
rs3813246	G	A	gain	TTN	0.0108696	0.0164835	0.0144231	0.0075643	0.0123351
rs116567963	T	C	gain	TTN	0.0163043	0.00755495	0.00961538	0.0136157	0.0117726
rs72648946	T	C	gain	TTN	0.0203804	0.0123626	0.0144231	0.0204236	0.0168974
rs72648962	T	C	gain	TTN	0.0407609	0.0384615	0.0192308	0.0408472	0.0348251
rs11896637	T	C	gain	TTN	0.080163	0.0693681	0.0769231	0.0816944	0.0770372
rs1292053	C	T	gain	TUBD1	0.438859	0.462225	0.466346	0.471256	0.459671
rs34378208	T	C	gain	TULP2	0.0407609	0.0508242	0.0336538	0.0378215	0.0407651
rs13406898	T	C	loss	UGT1A3	0.0190217	0.0192308	0.00961538	0.0173979	0.0163164
rs139776068	A	G	loss	UMODL1	0.0611413	0.0728022	0.0721154	0.0885023	0.0736403
rs220129	A	G	gain	UMODL1	0.252717	0.251374	0.264423	0.295764	0.26607
rs10779261	C	T	gain	USH2A	0.222826	0.248626	0.278846	0.278366	0.257166
rs3742302	C	T	gain	USPL1	0.345109	0.376374	0.322115	0.329047	0.343161
rs201327923	G	A	loss	VCAN	0.452446	0.428571	0.432692	0.428139	0.435462
rs10851704	C	T	gain	VPS13C	0.463315	0.451236	0.475962	0.480333	0.467711
rs78599974	G	A	gain	VPS13D	0.00815217	0.00686813	0.00961538	0.0075643	0.00805
rs16995209	A	G	gain	WDR19	0.0679348	0.0803571	0.0865385	0.0854766	0.0800767
rs77589178	A	C	gain	WDR88	0.0298913	0.0384615	0.0336538	0.0355522	0.0343897
rs73029762	C	A	gain	XIRP2	0.0258152	0.0206044	0.00961538	0.02118	0.0193038
rs74970402	T	C	gain	YME1L1	0.226902	0.203984	0.269231	0.232224	0.233085
rs314300	C	T	gain	ZAN	0.283967	0.23489	0.288462	0.276853	0.271043
rs35769851	T	C	gain	ZBBX	0.017663	0.0206044	0.0192308	0.0196672	0.0192913
rs3746414	A	G	gain	ZFP64	0.180707	0.191621	0.158654	0.17171	0.175673
rs2544600	T	C	gain	ZFYVE1	0.357337	0.35783	0.408654	0.370651	0.373618
rs16979670	A	C	gain	ZNF559	0.0828804	0.0927198	0.120192	0.0892587	0.0962628
rs8065506	C	A	gain	ZNF624	0.486413	0.486264	0.403846	0.463691	0.460054
rs34763627	C	T	gain	ZNF782	0.0461957	0.032967	0.0673077	0.0416036	0.0470185
rs10164815	G	A	gain	ZSWIM2	0.289402	0.279533	0.293269	0.293495	0.288925
rs112663800	C	T	gain	ZZEF1	0.0203804	0.0212912	0.00961538	0.0279879	0.0198187
