# Supplementary material for: A genomic variant of ALPK2 is associated with increased liver fibrosis risk in HIV/HCV coinfected women
Source: PLoS One. 2021 Mar 11;16(3):e0247277. doi: 10.1371/journal.pone.0247277 (PMC7951908; doi:10.1371/journal.pone.0247277)
Supplement: S2 Table — (XLSX) [file pone.0247277.s005.xlsx]

## Sheet: final_maf_virusstat_GLYCO
Supplemental Table 2. Glycogene nsSNV utilized in analysis
SNP	minor	major	gene_Symbol	HIV-/HCV-	HIV+/HCV-	HIV-/HCV+	HIV+/HCV+	Mean MAF
rs79791762	T	C	A4GNT	0.0149457	0.0151099	0.0144231	0.0136157	0.0145236
rs61741255	A	G	ABCF1	0.0122283	0.00549451	0.00961538	0.01059	0.00948204
rs8176739	T	C	ABO	0.0122283	0.00274725	0.00961538	0.00832073	0.00822791
rs8176746	A	C	ABO	0.144022	0.131868	0.134615	0.13767	0.137044
rs8176743	A	G	ABO	0.144022	0.132555	0.134615	0.139939	0.137783
rs549446	T	C	ABO	0.267663	0.337912	0.259615	0.27534	0.285133
rs76491548	T	G	AGA	0	0.00206044	0	0.00151286	0.000893325
rs2228119	G	C	AGA	0.149457	0.162775	0.163462	0.155825	0.157879
rs7633550	T	G	AHSG	0.00951087	0.00686813	0.00961538	0.00605144	0.00801146
rs77385737	A	G	AHSG	0.00951087	0.010989	0.0192308	0.00605144	0.0114455
rs113219939	C	A	ALG1	0.0203804	0.0343407	0.0192308	0.026475	0.0251067
rs112668461	G	T	ALG1	0.0203804	0.0364011	0.0240385	0.0287443	0.0273911
rs35626507	G	A	ALG2	0.0298913	0.0315934	0.0432692	0.0347958	0.0348874
rs2233463	G	A	ALG3	0.0122283	0.00755495	0.00961538	0.00605144	0.00886251
rs9594182	G	C	ALG5	0	0.000686813	0	0.00075643	0.000360811
rs61755863	G	A	ALG6	0.0163043	0.0123626	0.00480769	0.00983359	0.0108271
rs35604168	T	G	ALG6	0.0298913	0.0336538	0.0336538	0.0400908	0.0343224
rs61995925	T	C	ALG8	0.00543478	0.00480769	0.0144231	0.00605144	0.00767925
rs17825668	G	A	ALG8	0.0122283	0.010989	0	0.0166415	0.00996468
rs665278	G	A	ALG8	0.108696	0.138049	0.134615	0.115734	0.124274
rs10502151	T	C	ALG9	0.224185	0.23283	0.25	0.2118	0.229704
rs77885487	T	C	ANAPC5	0.00543478	0.00343407	0.00961538	0.00226929	0.00518838
rs13141	A	G	ANAPC5	0.00271739	0.00343407	0.00480769	0.00529501	0.00406354
rs117618017	T	C	APH1B	0.0475543	0.0398352	0.0432692	0.0476551	0.0445785
rs6151425	T	C	ARSA	0.0394022	0.0432692	0.0432692	0.0499244	0.0439662
rs1065757	A	G	ARSB	0.195652	0.199176	0.177885	0.213313	0.196506
rs2228431	C	T	ARSD	0.203804	0.211538	0.192308	0.187595	0.198811
rs1052638	T	C	ARSF	0.0584239	0.0927198	0.0961538	0.0635401	0.0777094
rs2242637	A	G	ARTN	0.184783	0.188874	0.173077	0.178517	0.181313
rs1049874	G	A	ASAH1	0.387228	0.379808	0.346154	0.339637	0.363207
rs7067625	C	T	ASAH2	0.0163043	0.0226648	0.0240385	0.0128593	0.0189667
rs17782078	C	T	ATRN	0.0271739	0.021978	0.00480769	0.0249622	0.0197305
rs3886999	T	C	ATRN	0.0285326	0.021978	0.00480769	0.0249622	0.0200701
rs6107308	C	A	ATRN	0.107337	0.110577	0.0913462	0.107413	0.104168
rs3746887	T	C	B3GALT	0.42663	0.429258	0.408654	0.463691	0.432058
rs76106223	T	C	B3GNT3	0.0108696	0.0206044	0.0144231	0.0226929	0.0171475
rs36686	G	A	B3GNT3	0.191576	0.166896	0.125	0.151286	0.158689
rs35203505	C	T	B3GNT4	0.110054	0.111951	0.129808	0.121029	0.11821
rs115825683	A	G	B3GNT5	0.0013587	0.00137363	0	0.00302572	0.00143951
rs17454674	A	G	B4GALN	0.00543478	0.00274725	0.00480769	0.00453858	0.00438208
rs115079388	A	G	B4GALN	0.0163043	0.0116758	0.00480769	0.0121029	0.0112227
rs36078145	A	G	B4GALN	0.03125	0.0212912	0.0288462	0.0295008	0.027722
rs11822725	T	G	B4GALN	0.044837	0.0336538	0.0288462	0.0370651	0.0361005
rs111622783	G	A	B4GALN	0.0421196	0.0528846	0.0817308	0.0491679	0.0564757
rs116462225	G	A	B4GALN	0.0692935	0.0700549	0.0625	0.0711044	0.0682382
rs11063570	A	G	B4GALN	0.105978	0.10989	0.0817308	0.130862	0.107115
rs2075033	A	G	B4GALN	0.120924	0.107143	0.139423	0.130862	0.124588
rs11063529	A	G	B4GALN	0.191576	0.152473	0.177885	0.180787	0.17568
rs7298766	G	A	B4GALN	0.28125	0.29739	0.336538	0.318457	0.308409
rs2273086	T	C	B4GALT	0.017663	0.0157967	0	0.00453858	0.00949958
rs34683195	C	T	B4GALT	0.0122283	0.018544	0.0192308	0.02118	0.0177958
rs35210437	C	T	B4GALT	0.0217391	0.0281593	0.0144231	0.0272315	0.0228883
rs235035	T	C	B4GALT	0.0394022	0.0336538	0.0769231	0.0400908	0.0475175
rs1859728	C	G	B4GALT	0.0557065	0.0679945	0.0384615	0.0529501	0.0537782
rs1056695	A	G	BCAN	0.297554	0.311813	0.322115	0.301815	0.308325
rs2231345	T	G	BMP10	0.0271739	0.029533	0.0192308	0.03177	0.0269269
rs17563	C	T	BMP4	0.305707	0.308379	0.341346	0.31997	0.31885
rs35124644	C	T	BMP5	0.00951087	0.0137363	0.0240385	0.0189107	0.0165491
rs2228545	A	G	BMPR2	0.013587	0.0103022	0.0240385	0.0143722	0.0155749
rs2231369	T	C	BPHL	0.00951087	0.0123626	0.0240385	0.015885	0.0154492
rs2231370	C	T	BPHL	0.0855978	0.0782967	0.0961538	0.086233	0.0865703
rs17261572	T	A	C1GALT	0.0978261	0.0741758	0.0865385	0.0779123	0.0841132
rs75423033	G	A	CANX	0.0353261	0.0364011	0.0144231	0.0325265	0.0296692
rs34262946	C	A	CCL11	0.0298913	0.0309066	0.0625	0.0484115	0.0429273
rs34566308	G	A	CCL13	0.013587	0.0178571	0.0192308	0.0234493	0.018531
rs3136677	T	G	CCL13	0.013587	0.018544	0.0192308	0.0295008	0.0202156
rs854625	A	G	CCL15	0.282609	0.322115	0.389423	0.308623	0.325693
rs79254649	A	C	CCL16	0.044837	0.0467033	0.0673077	0.0559758	0.0537059
rs4359426	A	C	CCL22	0.076087	0.0989011	0.0480769	0.0514372	0.0686255
rs11465293	T	C	CCL24	0.0421196	0.040522	0.0144231	0.0431165	0.0350453
rs2302006	C	A	CCL24	0.32337	0.31456	0.293269	0.274584	0.301446
rs1129763	T	C	CCL25	0.0733696	0.0611264	0.0625	0.0612708	0.0645667
rs2032887	G	A	CCL25	0.244565	0.257555	0.283654	0.236762	0.255634
rs11575584	A	G	CCL27	0.0217391	0.0315934	0.0192308	0.0249622	0.0243814
rs11575594	C	T	CCL27	0.0461957	0.0494505	0.0576923	0.0658094	0.054787
rs117180331	A	C	CCL8	0.00679348	0.00343407	0	0.00226929	0.00312421
rs2228015	C	T	CCR7	0.0203804	0.0137363	0.00961538	0.0151286	0.0147152
rs2853699	G	C	CCR8	0.14538	0.175824	0.158654	0.167927	0.161946
rs12721497	G	A	CCR9	0.0122283	0.0137363	0.00961538	0.0136157	0.0122989
rs2504779	C	T	CD164L	0.35462	0.379121	0.336538	0.384266	0.363636
rs17006436	A	G	CD207	0.0271739	0.0137363	0.00961538	0.0242057	0.0186828
rs72911708	T	C	CD207	0.0380435	0.0370879	0.0288462	0.0491679	0.0382864
rs17718987	C	G	CD207	0.105978	0.120192	0.115385	0.130106	0.117915
rs13383830	C	T	CD207	0.133152	0.130495	0.100962	0.143722	0.127082
rs57302492	A	T	CD207	0.133152	0.130495	0.100962	0.143722	0.127082
rs10489990	A	G	CD207	0.210598	0.243132	0.245192	0.21407	0.228248
rs3741367	C	T	CD248	0.286685	0.29533	0.326923	0.294251	0.300797
rs34068933	T	G	CD302	0.0855978	0.0879121	0.0865385	0.101362	0.0903525
rs2295615	G	C	CD48	0.120924	0.107143	0.115385	0.124054	0.116876
rs9658664	A	G	CHGA	0.00543478	0.00412088	0	0.00453858	0.00352356
rs9658655	C	G	CHGA	0.169837	0.193681	0.163462	0.163389	0.172592
rs34147749	A	G	CHRD	0.0258152	0.0322802	0	0.0347958	0.0232228
rs16858780	C	A	CHRD	0.33288	0.333104	0.322115	0.2882	0.319075
rs35177621	A	C	CHST10	0.017663	0.0144231	0.00961538	0.0189107	0.0151531
rs57227647	G	A	CHST10	0.0529891	0.0501374	0.0336538	0.0612708	0.0495128
rs3735101	T	G	CHST12	0	0	0	0.00075643	0.000189107
rs12536223	T	C	CHST12	0.0108696	0.0164835	0.00961538	0.00302572	0.00999855
rs3735100	T	A	CHST12	0.0339674	0.0233516	0.0144231	0.0325265	0.0260671
rs1056522	T	C	CHST13	0.408967	0.427198	0.375	0.3941	0.401316
rs79193049	G	A	CHST2	0.00815217	0.00549451	0.00480769	0.00907716	0.00688288
rs7206332	T	C	CHST5	0.0407609	0.0467033	0.0576923	0.0491679	0.0485811
rs74752435	C	T	CHSY1	0.00951087	0.021978	0.00961538	0.00907716	0.0125454
rs62621399	T	C	CHSY1	0.0380435	0.0446429	0.0384615	0.0506808	0.0429572
rs3743193	T	C	CHSY1	0.0774457	0.0769231	0.0769231	0.0885023	0.0799485
rs17608	C	T	CLC	0.35462	0.343407	0.3125	0.280635	0.32279
rs90951	A	G	CLEC10	0.331522	0.361264	0.317308	0.324508	0.33365
rs479499	A	C	CLEC12	0.324728	0.326236	0.341346	0.367625	0.339984
rs1359082	A	C	CLEC12	0.320652	0.348214	0.375	0.384266	0.357033
rs2306894	G	C	CLEC1A	0.164402	0.203984	0.158654	0.145234	0.168069
rs16914640	G	C	CLEC2D	0.32337	0.326923	0.350962	0.354009	0.338816
rs13963	A	G	CLEC3B	0.398098	0.442995	0.379808	0.409985	0.407721
rs117213717	A	G	CLEC4A	0.00815217	0.00343407	0.00480769	0.00983359	0.00655688
rs114360664	T	G	CLEC4A	0.0203804	0.0151099	0.0240385	0.0143722	0.0184752
rs2024301	A	T	CLEC4A	0.470109	0.424451	0.432692	0.473525	0.450194
rs77889141	T	G	CLEC4C	0.0394022	0.0460165	0.0192308	0.0393343	0.0359959
rs73056605	A	G	CLEC4C	0.1875	0.179258	0.163462	0.168684	0.174726
rs79940141	C	T	CLEC4E	0.017663	0.0171703	0.0192308	0.0226929	0.0191893
rs2075221	T	C	CLEC4F	0.191576	0.186126	0.182692	0.16944	0.182459
rs722896	A	G	CLEC4F	0.205163	0.224588	0.197115	0.204236	0.207776
rs2287101	C	T	CLEC4F	0.235054	0.23283	0.240385	0.219365	0.231908
rs114901840	T	C	CLEC4G	0.0244565	0.018544	0.0336538	0.0204236	0.0242695
rs118084065	C	A	CLEC6A	0.00543478	0.00686813	0	0.00605144	0.00458859
rs114547499	C	G	CLEC6A	0.0230978	0.0357143	0.0384615	0.0272315	0.0311263
rs16910527	C	A	CLEC7A	0.0190217	0.029533	0.0336538	0.0189107	0.0252798
rs16910526	C	A	CLEC7A	0.0461957	0.0281593	0.0144231	0.0363086	0.0312717
rs1127102	C	T	CNPPD1	0.369565	0.32761	0.355769	0.375189	0.357033
rs1043160	C	T	CNPPD1	0.394022	0.337912	0.389423	0.385023	0.376595
rs34109129	A	G	COG2	0.0339674	0.0480769	0.0432692	0.0544629	0.0449441
rs6681346	A	T	COG2	0.133152	0.126374	0.120192	0.142965	0.130671
rs2274285	A	G	COG3	0.370924	0.373626	0.461538	0.407716	0.403451
rs3931036	C	T	COG4	0.0353261	0.0398352	0.0144231	0.0234493	0.0282584
rs34087251	C	T	COG5	0.0679348	0.0611264	0.0432692	0.0695915	0.0604805
rs2269970	A	G	COG5	0.237772	0.230769	0.225962	0.185325	0.219957
rs41286961	C	T	COG6	0.0421196	0.0377747	0.0673077	0.0484115	0.0489034
rs3812883	A	T	COG6	0.491848	0.489011	0.461538	0.462935	0.476333
rs16940094	A	G	COG7	0.125	0.138736	0.100962	0.110439	0.118784
rs76253513	A	G	COG8	0.0244565	0.0226648	0.0240385	0.0257186	0.0242196
rs2228565	A	G	COL9A2	0.0122283	0.00618132	0.00961538	0.00907716	0.00927553
rs12077871	A	G	COL9A2	0.0774457	0.0789835	0.0721154	0.0763994	0.076236
rs3737821	A	G	COL9A2	0.129076	0.129808	0.153846	0.113464	0.131549
rs3829986	A	G	CSF1R	0	0.00137363	0	0.00075643	0.000532514
rs16997517	T	C	CSF2RB	0.0652174	0.0693681	0.0913462	0.0801815	0.0765283
rs3917997	T	C	CSF3R	0	0.000686813	0	0.00075643	0.000360811
rs3918020	A	G	CSF3R	0.0013587	0.00274725	0.0144231	0.00226929	0.00519958
rs3917991	C	G	CSF3R	0.0883152	0.0934066	0.0865385	0.0922844	0.0901362
rs7017776	C	T	CSGALN	0.263587	0.284341	0.3125	0.324508	0.296234
rs15911	T	C	CTBS	0.133152	0.125687	0.129808	0.136914	0.13139
rs35086888	A	G	CTNS	0.044837	0.0315934	0.0288462	0.0378215	0.0357745
rs161400	C	T	CTNS	0.248641	0.266484	0.3125	0.300303	0.281982
rs3732380	T	C	CX3CR1	0	0.000686813	0	0.00075643	0.000360811
rs41535248	A	C	CX3CR1	0	0.00274725	0	0.00680787	0.00238878
rs3732378	A	G	CX3CR1	0.0855978	0.0625	0.100962	0.0771558	0.0815538
rs3732379	T	C	CX3CR1	0.16712	0.169643	0.149038	0.170953	0.164188
rs16858808	T	C	CXCR1	0.017663	0.0192308	0.00961538	0.0166415	0.0157877
rs1140409	G	T	DDX5	0.0203804	0.0199176	0.00961538	0.0226929	0.0181516
rs79840601	T	C	DGCR2	0.0230978	0.021978	0	0.0075643	0.01316
rs2072123	C	T	DGCR2	0.456522	0.46978	0.485577	0.474281	0.47154
rs1110627	T	C	DLL3	0.370924	0.32967	0.346154	0.346445	0.348298
rs643788	C	T	DPAGT1	0.361413	0.309753	0.360577	0.323752	0.338874
rs117175017	A	G	DPM1	0.00271739	0	0	0.00075643	0.000868455
rs2279269	A	G	DSEL	0.384511	0.379121	0.346154	0.372163	0.370487
rs2230560	G	A	EEF2	0.383152	0.373626	0.379808	0.438729	0.393829
rs11568943	A	G	EGF	0.202446	0.198489	0.173077	0.170197	0.186052
rs2237051	G	A	EGF	0.326087	0.291209	0.283654	0.314675	0.303906
rs466876	A	G	EMR1	0.182065	0.174451	0.201923	0.183812	0.185563
rs7256147	A	G	EMR1	0.217391	0.20261	0.163462	0.20121	0.196168
rs373533	T	G	EMR1	0.326087	0.321429	0.293269	0.321483	0.315567
rs457857	A	G	EMR1	0.34375	0.336538	0.370192	0.354009	0.351122
rs330877	A	G	EMR1	0.307065	0.349588	0.384615	0.377458	0.354682
rs897738	T	C	EMR1	0.478261	0.5	0.480769	0.478064	0.484273
rs13807	T	C	FAU	0.00815217	0.00274725	0.00480769	0.00075643	0.00411589
rs72558007	T	C	FCER2	0.0149457	0.0123626	0.00480769	0.0143722	0.011622
rs34694289	A	G	FCER2	0.0258152	0.0137363	0.00480769	0.0143722	0.0146828
rs2228137	T	C	FCER2	0.241848	0.246566	0.201923	0.263994	0.238583
rs2275603	A	G	FCRLA	0.432065	0.429258	0.447115	0.465961	0.4436
rs17550360	A	G	FGF20	0.0421196	0.0535714	0.0625	0.0529501	0.0527853
rs7955866	A	G	FGF23	0.118207	0.128434	0.120192	0.112708	0.119885
rs1966265	A	G	FGFR4	0.125	0.144231	0.139423	0.108926	0.129395
rs376618	G	A	FGFR4	0.290761	0.278846	0.350962	0.321483	0.310513
rs2231893	C	T	FIBP	0.00407609	0.00206044	0	0.00151286	0.00191235
rs1933437	T	C	FLT3	0.447011	0.442995	0.432692	0.412254	0.433738
rs115908597	G	T	FMOD	0.00543478	0.00480769	0.00480769	0.00453858	0.00489719
rs1353223	C	T	FREM1	0.112772	0.108516	0.100962	0.11649	0.109685
rs7023244	T	G	FREM1	0.177989	0.177198	0.144231	0.149773	0.162298
rs665	A	G	FUCA1	0.0013587	0.00274725	0	0.00302572	0.00178292
rs2228424	A	G	FUCA1	0.0163043	0.0157967	0.00961538	0.015885	0.0144004
rs2071699	T	C	FUT1	0.017663	0.0240385	0.0336538	0.0113464	0.0216754
rs28670556	A	G	FUT10	0.0149457	0.00686813	0.00961538	0.0075643	0.00974837
rs77009471	T	C	FUT10	0.0353261	0.029533	0.0384615	0.0332829	0.0341509
rs16880994	A	G	FUT10	0.0584239	0.0673077	0.0817308	0.0771558	0.0711545
rs16880853	G	A	FUT10	0.0842391	0.0995879	0.110577	0.109682	0.101022
rs114018037	T	C	FUT2	0.0190217	0.0116758	0.00480769	0.015885	0.0128476
rs1800025	A	G	FUT2	0.0366848	0.0590659	0.0240385	0.0529501	0.0431848
rs1800021	G	A	FUT2	0.0625	0.0762363	0.0576923	0.0937973	0.0725565
rs602662	A	G	FUT2	0.475543	0.442308	0.471154	0.479576	0.467145
rs778805	C	T	FUT6	0.47962	0.444368	0.490385	0.446293	0.465166
rs117125309	A	G	FUT7	0.00543478	0.00412088	0.00961538	0.00529501	0.00611651
rs2229678	C	A	FUT8	0.00543478	0.00206044	0	0.00529501	0.00319756
rs35949016	A	C	FUT8	0.0679348	0.0597527	0.0480769	0.0695915	0.061339
rs827528	G	A	FZD6	0.217391	0.201923	0.168269	0.201967	0.197388
rs3808553	G	T	FZD6	0.368207	0.376374	0.403846	0.361573	0.3775
rs1800307	A	G	GAA	0.00679348	0.00549451	0.00480769	0.00302572	0.00503035
rs2267161	T	C	GAL3ST	0.322011	0.313874	0.355769	0.35174	0.335848
rs3823646	T	C	GAL3ST	0.470109	0.414148	0.4375	0.422844	0.43615
rs1805078	A	G	GALC	0.0203804	0.0164835	0.0336538	0.02118	0.0229245
rs398607	A	G	GALC	0.471467	0.464286	0.5	0.44705	0.470701
rs35507772	G	A	GALK2	0.00951087	0.00961538	0	0.015885	0.00875282
rs74427639	A	G	GALNT1	0	0.000686813	0	0.00075643	0.000360811
rs36026882	G	T	GALNT1	0.0217391	0.0144231	0.00480769	0.0143722	0.0138355
rs34908493	T	G	GALNT1	0.0258152	0.0350275	0.0336538	0.0347958	0.0323231
rs11715981	T	C	GALNT1	0.0380435	0.0432692	0.0384615	0.0347958	0.0386425
rs6464201	T	C	GALNT1	0.0611413	0.0542582	0.0769231	0.0597579	0.0630201
rs2271077	T	C	GALNT1	0.0991848	0.104396	0.0769231	0.114977	0.0988702
rs2288101	A	C	GALNT1	0.199728	0.162088	0.216346	0.18003	0.189548
rs2273970	T	C	GALNT2	0.0652174	0.0652473	0.0625	0.0332829	0.0565619
rs57849129	T	G	GALNT4	0.00679348	0.0137363	0.0192308	0.02118	0.0152351
rs2230283	A	G	GALNT4	0.210598	0.207418	0.177885	0.208018	0.20098
rs2230281	T	C	GALNT4	0.28125	0.301511	0.245192	0.271558	0.274878
rs115397261	G	A	GALNT8	0.00407609	0.00412088	0.00961538	0.00378215	0.00539862
rs73264342	G	A	GALNT8	0.0258152	0.0192308	0.0240385	0.0219365	0.0227552
rs34114277	A	G	GALNT8	0.0380435	0.0309066	0.0288462	0.026475	0.0310678
rs34776842	G	A	GALNT8	0.0244565	0.0199176	0.0144231	0.0295008	0.0220745
rs10849133	G	T	GALNT8	0.430707	0.427885	0.485577	0.428896	0.443266
rs11246991	T	C	GALNT9	0.0597826	0.0480769	0.0384615	0.0635401	0.0524653
rs17856647	T	C	GALNTL	0.19837	0.18956	0.1875	0.213313	0.197186
rs2070075	T	C	GALT	0.0163043	0.0171703	0.00961538	0.0196672	0.0156893
rs2070074	G	A	GALT	0.0366848	0.0535714	0.0432692	0.0468986	0.045106
rs35184631	T	C	GBGT1	0.00407609	0.00206044	0.00961538	0.00302572	0.00469441
rs35578482	G	A	GBGT1	0.0122283	0.00206044	0.0144231	0.00605144	0.0086908
rs35366884	G	T	GBGT1	0.0163043	0.00618132	0.0192308	0.0113464	0.0132657
rs34903033	A	G	GBGT1	0.00815217	0.0103022	0.0336538	0.0151286	0.0168092
rs12350913	G	A	GBGT1	0.0543478	0.0432692	0.0528846	0.0423601	0.0482154
rs35898523	A	C	GBGT1	0.0421196	0.0467033	0.0336538	0.0597579	0.0455587
rs2073924	T	C	GBGT1	0.206522	0.245879	0.254808	0.254917	0.240531
rs2282683	G	A	GCNT1	0.217391	0.221154	0.254808	0.226929	0.23007
rs77616261	G	C	GCNT2	0.0013587	0.00618132	0	0.00529501	0.00320876
rs1059369	T	A	GDF15	0.23913	0.237637	0.245192	0.22239	0.236088
rs8192662	T	A	GFRA1	0.0203804	0.0157967	0.00480769	0.0121029	0.0132719
rs2072276	C	T	GFRA1	0.0991848	0.0940934	0.120192	0.0900151	0.100871
rs1128397	A	T	GFRA2	0.342391	0.32967	0.365385	0.357035	0.34862
rs12440300	G	A	GLCE	0.0149457	0.018544	0.00961538	0.01059	0.0134238
rs61746980	G	A	GLCE	0.0203804	0.0247253	0.0240385	0.0196672	0.0222028
rs3865014	G	A	GLCE	0.407609	0.412775	0.379808	0.42587	0.406515
rs1048719	A	G	GM2A	0.0475543	0.0487637	0.0192308	0.026475	0.035506
rs61740602	C	T	GM2A	0.0407609	0.0460165	0.0528846	0.0559758	0.0489094
rs153477	A	G	GM2A	0.350543	0.359203	0.389423	0.374433	0.368401
rs2228331	A	G	GPC1	0.205163	0.197115	0.182692	0.178517	0.190872
rs553717	A	G	GPC5	0.152174	0.148352	0.225962	0.176248	0.175684
rs1535692	A	G	GPC6	0.152174	0.171703	0.139423	0.138427	0.150432
rs9530	C	T	GUSB	0.427989	0.441621	0.480769	0.409985	0.440091
rs2232229	A	G	HAS3	0.0190217	0.00549451	0.0288462	0.0128593	0.0165554
rs7572799	T	C	HDLBP	0.0013587	0.00274725	0.00480769	0.00226929	0.00279573
rs7578199	C	T	HDLBP	0.203804	0.17239	0.201923	0.185325	0.190861
rs11556045	G	A	HEXB	0.271739	0.26511	0.264423	0.273828	0.268775
rs5745687	A	G	HGF	0.0190217	0.0206044	0.00961538	0.0257186	0.01874
rs116172743	A	C	HK3	0.00543478	0.00755495	0.00961538	0.0113464	0.00848789
rs61739890	T	C	HK3	0.0149457	0.0226648	0.0192308	0.0226929	0.0198835
rs11099592	T	C	HPSE	0.179348	0.192995	0.201923	0.168684	0.185737
rs17110744	T	C	HPSE2	0.03125	0.0343407	0.0432692	0.0257186	0.0336446
rs80258447	A	C	HS2ST1	0.00543478	0.00480769	0	0.00453858	0.00369526
rs34719057	C	T	HS3ST1	0.0584239	0.0666209	0.0625	0.0771558	0.0661752
rs9516771	G	A	HS6ST3	0.0258152	0.0212912	0.0336538	0.0257186	0.0266197
rs17459097	T	C	HSPG2	0.00679348	0.0226648	0.0144231	0.0151286	0.0147525
rs2229493	A	G	HSPG2	0.126359	0.117445	0.120192	0.123298	0.121824
rs117179004	A	G	HYAL1	0	0.00137363	0	0.00151286	0.000721621
rs116482870	T	C	HYAL1	0.0163043	0.0151099	0.0288462	0.0257186	0.0214947
rs35455589	G	T	HYAL2	0.19837	0.222527	0.173077	0.160363	0.188584
rs709210	T	G	HYAL2	0.160326	0.137363	0.149038	0.172466	0.154798
rs13100173	A	G	HYAL3	0.267663	0.237637	0.235577	0.242057	0.245734
rs6949082	T	G	HYAL4	0.120924	0.131868	0.182692	0.152799	0.147071
rs1801714	T	C	ICAM1	0.013587	0.00961538	0.0144231	0.0173979	0.0137558
rs1799969	A	G	ICAM1	0.0597826	0.0817308	0.0192308	0.0521936	0.0532344
rs2230399	C	G	ICAM3	0.157609	0.132555	0.153846	0.168684	0.153173
rs7258015	C	T	ICAM3	0.183424	0.171703	0.158654	0.16944	0.170805
rs1059091	A	G	IFITM2	0.467391	0.483516	0.471154	0.498487	0.480137
rs35971916	T	G	IFNA2	0.013587	0.0144231	0.0144231	0.0181543	0.0151469
rs73420190	C	T	IFNA2	0.0163043	0.0226648	0.0144231	0.0302572	0.0209124
rs17175350	C	A	IFNGR1	0.0108696	0.0103022	0.00961538	0.0113464	0.0105334
rs9808753	G	A	IFNGR2	0.216033	0.208104	0.192308	0.216339	0.208196
rs704793	T	C	IFT172	0.00679348	0.0103022	0.00480769	0.0166415	0.00963621
rs17884626	T	C	IGF1	0.00543478	0.00686813	0.00961538	0.00907716	0.00774886
rs8191955	T	C	IGF2R	0.0013587	0	0	0.00075643	0.000528781
rs8191819	A	G	IGF2R	0.0013587	0.00343407	0.00480769	0.00075643	0.00258922
rs8191753	A	G	IGF2R	0.00679348	0.00961538	0.00480769	0.00529501	0.00662789
rs8191905	A	G	IGF2R	0.00407609	0.00824176	0	0.0075643	0.00497054
rs8191908	G	A	IGF2R	0.00951087	0.00892857	0.0192308	0.0075643	0.0113086
rs6413491	A	G	IGF2R	0.0285326	0.0254121	0.0288462	0.02118	0.0259927
rs8191860	A	G	IGF2R	0.0285326	0.0274725	0.0240385	0.0226929	0.0256841
rs8191904	A	G	IGF2R	0.0271739	0.0192308	0.0144231	0.0242057	0.0212584
rs8191842	T	C	IGF2R	0.0298913	0.0336538	0.0384615	0.03177	0.0334442
rs1805075	G	A	IGF2R	0.0747283	0.0789835	0.0240385	0.0378215	0.0538929
rs35712717	T	C	IGFBP3	0.0149457	0.0192308	0.0288462	0.0242057	0.0218071
rs34282994	C	T	IK	0.00271739	0.00549451	0.00961538	0.00302572	0.00521325
rs3135932	G	A	IL10RA	0.0570652	0.0487637	0.0721154	0.0484115	0.056589
rs3213096	A	G	IL12B	0.00271739	0.000686813	0	0.00302572	0.00160748
rs3213119	T	G	IL12B	0.00815217	0.018544	0.00480769	0.0128593	0.0110908
rs2307148	A	G	IL12RB	0.00679348	0.00892857	0.00480769	0.0075643	0.00702351
rs2307153	A	G	IL12RB	0.00543478	0.00549451	0.0192308	0.00983359	0.00999841
rs2307145	C	G	IL12RB	0.0720109	0.0673077	0.0721154	0.0695915	0.0702564
rs11575934	C	T	IL12RB	0.1875	0.151786	0.173077	0.162632	0.168749
rs401502	G	C	IL12RB	0.232337	0.212225	0.225962	0.210287	0.220203
rs4072111	A	G	IL16	0.11413	0.114011	0.0576923	0.0635401	0.0873435
rs11556218	G	T	IL16	0.164402	0.171703	0.144231	0.159607	0.159986
rs763780	C	T	IL17F	0.0733696	0.0748626	0.0865385	0.0726172	0.076847
rs879577	A	G	IL17RA	0.365489	0.367445	0.365385	0.388805	0.371781
rs11465716	A	G	IL18RA	0.013587	0.00755495	0.00480769	0.01059	0.0091349
rs2243191	T	C	IL19	0.248641	0.236264	0.182692	0.20121	0.217202
rs2228143	A	G	IL2RB	0.0502717	0.0542582	0.0432692	0.0574887	0.051322
rs40401	T	C	IL3	0.411685	0.423764	0.427885	0.438729	0.425516
rs6707930	A	C	IL36G	0.0869565	0.0769231	0.0913462	0.0816944	0.08423
rs28938777	G	A	IL36RN	0.0013587	0	0	0.00075643	0.000528781
rs2723187	T	C	IL37	0.123641	0.121566	0.110577	0.12708	0.120716
rs2708943	G	C	IL37	0.125	0.121566	0.110577	0.12708	0.121056
rs2708947	C	T	IL37	0.125	0.121566	0.110577	0.12708	0.121056
rs2723183	G	A	IL37	0.123641	0.120879	0.110577	0.128593	0.120923
rs1805016	G	T	IL4R	0.202446	0.225275	0.269231	0.223147	0.230024
rs1805015	C	T	IL4R	0.3125	0.28228	0.298077	0.312405	0.301316
rs1805011	C	A	IL4R	0.366848	0.390797	0.389423	0.382753	0.382455
rs1801275	A	G	IL4R	0.490489	0.46978	0.456731	0.463691	0.470173
rs1805010	G	A	IL4R	0.491848	0.479396	0.471154	0.484115	0.481628
rs2290610	G	A	IL5RA	0.39538	0.388049	0.322115	0.374433	0.369994
rs2228046	G	A	IL6ST	0.180707	0.186126	0.144231	0.202723	0.178447
rs2069885	T	C	IL9	0.112772	0.10783	0.0817308	0.126324	0.107164
rs1057744	G	A	JAG2	0.346467	0.376374	0.355769	0.332073	0.352671
rs34686244	A	G	JTB	0.0461957	0.0453297	0.0528846	0.0476551	0.0480163
rs77573084	A	G	KARS	0.0013587	0.000686813	0	0.00151286	0.000889592
rs2304681	A	G	KHK	0.381793	0.39217	0.375	0.35174	0.375176
rs34919993	C	T	KLRB1	0.017663	0.018544	0.0144231	0.0204236	0.0177634
rs1135816	G	A	KLRB1	0.293478	0.307692	0.245192	0.253404	0.274942
rs2232548	T	G	KLRF1	0.0842391	0.0940934	0.0817308	0.113464	0.0933819
rs116751107	T	C	KLRG1	0.0163043	0.0130495	0.0144231	0.0128593	0.014159
rs482912	G	A	LAMP3	0.407609	0.399725	0.360577	0.411498	0.394852
rs1046166	A	G	LARGE	0	0.00412088	0	0.00151286	0.00140843
rs35837297	C	T	LCT	0.0149457	0.0164835	0.0144231	0.0143722	0.0150561
rs35940156	T	C	LCT	0.0149457	0.0151099	0.0144231	0.0151286	0.0149018
rs35891837	T	C	LCT	0.0217391	0.0144231	0	0.02118	0.0143356
rs114828879	T	G	LCT	0.0339674	0.0418956	0.0336538	0.03177	0.0353217
rs115690016	C	T	LCT	0.0326087	0.0432692	0.0384615	0.0340393	0.0370947
rs114525655	T	C	LCT	0.0203804	0.0309066	0.0240385	0.0370651	0.0280976
rs4954449	T	C	LCT	0.0394022	0.029533	0.0480769	0.0393343	0.0390866
rs3754689	A	G	LCT	0.369565	0.375	0.370192	0.392587	0.376836
rs2322659	C	T	LCT	0.472826	0.441621	0.480769	0.462935	0.464538
rs1137101	A	G	LEPR	0.495924	0.481456	0.5	0.481089	0.489617
rs11581921	T	C	LEPRE1	0.0461957	0.0418956	0.0240385	0.0408472	0.0382442
rs73884090	A	G	LGALS2	0.0733696	0.0686813	0.0384615	0.0665658	0.0617696
rs2235339	T	C	LGALS2	0.101902	0.0885989	0.0480769	0.0869894	0.0813919
rs4644	A	C	LGALS3	0.315217	0.294643	0.302885	0.289713	0.300614
rs8106404	A	G	LGALS4	0.0665761	0.0521978	0.0480769	0.0461422	0.0532483
rs3110234	T	C	LIFR	0.158967	0.163462	0.163462	0.159607	0.161374
rs1051339	T	C	LIPA	0.171196	0.176511	0.192308	0.184569	0.181146
rs1051338	C	A	LIPA	0.22962	0.224588	0.216346	0.204992	0.218887
rs79510571	G	A	LTA4H	0.00407609	0.000686813	0	0.00453858	0.00232537
rs1397706	A	G	LY75	0.0597826	0.0508242	0.0625	0.0446293	0.054434
rs12692566	C	A	LY75	0.130435	0.117445	0.129808	0.111952	0.12241
rs2059696	G	A	LY75	0.183424	0.210165	0.173077	0.15885	0.181379
rs3745925	T	G	MADCAM	0.199728	0.190247	0.211538	0.191377	0.198223
rs117089274	T	C	MAN1A1	0.00951087	0.00343407	0	0.00151286	0.00361445
rs114057640	A	G	MAN1B1	0.0108696	0.00618132	0.00961538	0.00907716	0.00893586
rs115335100	G	A	MAN1B1	0.0163043	0.0151099	0.0192308	0.0181543	0.0171998
rs73569515	T	C	MAN1B1	0.0339674	0.0199176	0.0288462	0.0257186	0.0271124
rs968733	A	G	MAN1B1	0.17663	0.167582	0.168269	0.1823	0.173695
rs79507311	A	G	MAN1C1	0.00679348	0.00755495	0	0.00378215	0.00453264
rs52828316	A	G	MAN2A2	0.013587	0.0267857	0.0288462	0.0347958	0.0260036
rs1266494	T	C	MAN2A2	0.03125	0.0350275	0.0240385	0.0355522	0.031467
rs75662088	T	C	MAN2A2	0.0597826	0.0576923	0.0769231	0.0627837	0.0642954
rs12909056	A	G	MAN2A2	0.209239	0.197802	0.298077	0.226929	0.233012
rs2106673	C	T	MAN2A2	0.370924	0.407967	0.355769	0.338124	0.368196
rs2866413	G	A	MANBA	0.394022	0.388049	0.375	0.437216	0.398572
rs5030737	T	C	MBL2	0.0203804	0.0178571	0.00961538	0.0196672	0.01688
rs1800450	A	G	MBL2	0.0855978	0.0885989	0.0625	0.0590015	0.0739246
rs1800451	T	C	MBL2	0.153533	0.144918	0.235577	0.170197	0.176056
rs116001957	A	G	MCOLN2	0.00407609	0.010989	0.0192308	0.00832073	0.0106541
rs77452813	T	C	MCOLN2	0.0244565	0.0288462	0.0384615	0.0408472	0.0331529
rs6704203	G	T	MCOLN2	0.0597826	0.0453297	0.0528846	0.0499244	0.0519803
rs17117841	C	T	MCOLN2	0.0529891	0.0563187	0.0528846	0.0733737	0.0588915
rs8192548	T	C	MFNG	0.00679348	0.00206044	0.00961538	0.00832073	0.00669751
rs7726005	T	C	MGAT1	0.160326	0.176511	0.163462	0.158094	0.164598
rs634501	A	G	MGAT1	0.233696	0.247253	0.216346	0.189864	0.22179
rs113756550	A	G	MGAT4B	0.00679348	0.00755495	0.0192308	0.0075643	0.0102859
rs571264	T	C	MGAT5B	0.474185	0.489011	0.471154	0.476551	0.477725
rs6087	T	C	MPL	0	0	0	0.00075643	0.000189107
rs12731981	A	G	MPL	0.013587	0.0116758	0.00961538	0.00983359	0.0111779
rs2014055	T	C	MRC2	0.0855978	0.0542582	0.0384615	0.0711044	0.0623555
rs3197999	T	C	MST1	0.221467	0.227335	0.230769	0.220121	0.224923
rs1062633	A	G	MST1R	0.414402	0.443681	0.365385	0.359304	0.395693
rs2230590	A	G	MST1R	0.419837	0.451236	0.365385	0.367625	0.401021
rs35781413	T	C	MSTN	0.0013587	0.00137363	0	0.00075643	0.000872188
rs34094280	T	C	MSTN	0	0.00206044	0.00961538	0.00529501	0.00424271
rs1805085	A	G	MSTN	0.0815217	0.0872253	0.0817308	0.091528	0.0855014
rs1805086	C	T	MSTN	0.116848	0.138736	0.139423	0.136914	0.13298
rs11465207	A	G	MUC1	0.00543478	0.00274725	0	0.00453858	0.00318015
rs4679394	A	G	MUC13	0.0815217	0.0892857	0.0769231	0.0665658	0.0785741
rs4679392	G	A	MUC13	0.440217	0.426511	0.447115	0.430408	0.436063
rs17000819	A	G	MUC16	0.00679348	0.0137363	0.00480769	0.00605144	0.00784722
rs1344572	A	G	MUC16	0.0244565	0.0192308	0.0384615	0.0226929	0.0262104
rs10407623	A	G	MUC16	0.0557065	0.0446429	0.0432692	0.0461422	0.0474402
rs7254941	T	C	MUC16	0.115489	0.107143	0.100962	0.115734	0.109832
rs1574479	G	A	MUC16	0.127717	0.153846	0.125	0.121029	0.131898
rs12611293	A	G	MUC16	0.126359	0.15522	0.125	0.121029	0.131902
rs4520945	A	G	MUC16	0.126359	0.15522	0.125	0.121029	0.131902
rs11085805	C	T	MUC16	0.127717	0.15522	0.125	0.121785	0.132431
rs1862458	A	G	MUC16	0.150815	0.174451	0.134615	0.145991	0.151468
rs10406209	A	G	MUC16	0.137228	0.162088	0.173077	0.158094	0.157622
rs12710265	C	T	MUC16	0.169837	0.197115	0.197115	0.185325	0.187348
rs7250080	T	C	MUC16	0.184783	0.199176	0.197115	0.197428	0.194625
rs10410169	T	C	MUC16	0.184783	0.203297	0.211538	0.21407	0.203422
rs12461007	A	G	MUC16	0.188859	0.221154	0.216346	0.219365	0.211431
rs2591597	C	T	MUC16	0.256793	0.224588	0.225962	0.236006	0.235837
rs2547072	A	G	MUC16	0.255435	0.221841	0.225962	0.236762	0.235
rs2591594	T	C	MUC16	0.256793	0.223214	0.225962	0.236762	0.235683
rs2547074	T	C	MUC16	0.256793	0.223901	0.225962	0.236762	0.235855
rs953551	T	C	MUC16	0.26087	0.232143	0.245192	0.242814	0.245255
rs1862460	C	A	MUC16	0.256793	0.284341	0.25	0.263238	0.263593
rs7245949	A	G	MUC16	0.240489	0.276786	0.245192	0.26702	0.257372
rs7245960	A	G	MUC16	0.240489	0.277473	0.245192	0.268533	0.257922
rs11882256	T	C	MUC16	0.341033	0.377747	0.331731	0.346445	0.349239
rs2216662	T	C	MUC16	0.368207	0.376374	0.350962	0.365356	0.365224
rs17000770	C	T	MUC16	0.336957	0.377747	0.370192	0.369894	0.363698
rs12978757	T	G	MUC16	0.466033	0.400412	0.447115	0.434947	0.437127
rs2591592	A	T	MUC16	0.441576	0.450549	0.442308	0.452345	0.446695
rs9656065	A	G	MUC17	0.00679348	0.0137363	0.0240385	0.0128593	0.0143569
rs2246901	C	A	MUC4	0.471467	0.480769	0.490385	0.450832	0.473363
rs1541314	A	G	MUC5B	0.0543478	0.0679945	0.0288462	0.0506808	0.0504673
rs2672785	C	T	MUC5B	0.29212	0.29739	0.326923	0.315431	0.307966
rs11604757	T	C	MUC6	0.044837	0.0535714	0.0480769	0.0453858	0.0479678
rs7481521	A	G	MUC6	0.403533	0.402473	0.389423	0.387292	0.39568
rs6826961	G	C	MUC7	0.252717	0.239011	0.240385	0.258699	0.247703
rs4859571	T	C	NAAA	0.137228	0.17033	0.110577	0.145991	0.141031
rs6823734	A	G	NAAA	0.171196	0.166896	0.173077	0.146747	0.164479
rs115305859	T	C	NANS	0.00543478	0.0144231	0.00480769	0.0151286	0.00994854
rs1058446	C	G	NANS	0.247283	0.206731	0.221154	0.226172	0.225335
rs73274599	C	T	NDST2	0.0203804	0.0103022	0.00480769	0.015885	0.0128438
rs35181627	T	C	NDST4	0.0217391	0.0281593	0.0336538	0.0242057	0.0269395
rs2233385	A	G	NEU2	0.013587	0.0137363	0.0240385	0.00453858	0.0139751
rs2233384	A	C	NEU2	0.0298913	0.0336538	0.0192308	0.0242057	0.0267454
rs2233391	A	C	NEU2	0.267663	0.263736	0.274038	0.281392	0.271707
rs116702646	A	G	NEU4	0	0.00206044	0	0.00075643	0.000704217
rs10408676	T	C	NOTCH3	0.160326	0.165522	0.139423	0.179274	0.161136
rs2071282	T	C	NOTCH4	0	0.000686813	0	0.00075643	0.000360811
rs8192591	A	G	NOTCH4	0.0163043	0.00892857	0	0.0113464	0.00914484
rs8192585	T	C	NOTCH4	0.0203804	0.0240385	0.0144231	0.0166415	0.0188709
rs9267835	A	C	NOTCH4	0.0244565	0.0247253	0.0336538	0.03177	0.0286514
rs520692	G	A	NOTCH4	0.241848	0.269918	0.274038	0.234493	0.255074
rs520803	A	G	NOTCH4	0.241848	0.269918	0.274038	0.234493	0.255074
rs915894	C	A	NOTCH4	0.380435	0.354396	0.375	0.375189	0.371255
rs3924999	T	C	NRG1	0.240489	0.225275	0.25	0.2118	0.231891
rs11053646	G	C	OLR1	0.15625	0.164835	0.139423	0.160363	0.155218
rs35117676	C	T	OSMR	0.00679348	0.00274725	0.00961538	0.00378215	0.00573457
rs35727755	A	G	OSMR	0.0163043	0.0199176	0.0288462	0.0166415	0.0204274
rs2278329	A	G	OSMR	0.0298913	0.0274725	0.0192308	0.0226929	0.0248219
rs3749737	T	C	OSMR	0.0339674	0.0288462	0.0240385	0.03177	0.0296555
rs10941412	A	G	OSMR	0.188859	0.220467	0.245192	0.223903	0.219605
rs17027633	T	G	OVGP1	0.0271739	0.0199176	0.0336538	0.0272315	0.0269942
rs2485319	A	G	OVGP1	0.407609	0.419643	0.322115	0.373676	0.380761
rs17173698	A	G	PAPSS2	0.00271739	0.00480769	0.0192308	0.00983359	0.00914736
rs114601558	A	G	PARK7	0.00951087	0.00824176	0.0144231	0.00907716	0.0103132
rs35045740	C	T	PDGFD	0.0285326	0.0233516	0.00961538	0.0310136	0.0231283
rs6676290	A	G	PGM1	0.11413	0.117445	0.100962	0.120272	0.113202
rs855314	G	A	PGM1	0.197011	0.195055	0.216346	0.208018	0.204108
rs1126728	T	C	PGM1	0.233696	0.223901	0.230769	0.218608	0.226744
rs2290344	G	A	PIGB	0.0842391	0.109203	0.0817308	0.0642965	0.0848674
rs678892	G	T	PIGB	0.361413	0.347527	0.394231	0.35174	0.363728
rs34001453	A	G	PIGC	0.00407609	0.00618132	0	0.00453858	0.003699
rs1063412	T	C	PIGC	0.298913	0.308379	0.283654	0.270045	0.290248
rs16994704	C	T	PIGP	0.0230978	0.0281593	0.0240385	0.0204236	0.0239298
rs1869349	T	C	PKD1L2	0.017663	0.0130495	0.00480769	0.0173979	0.0132295
rs16954775	A	G	PKD1L2	0.0407609	0.0391484	0.0625	0.0484115	0.0477052
rs12596941	A	G	PKD1L2	0.134511	0.116758	0.120192	0.108169	0.119908
rs16954717	T	C	PKD1L2	0.154891	0.177885	0.125	0.141452	0.149807
rs8050204	T	G	PKD1L2	0.182065	0.182692	0.149038	0.180787	0.173646
rs4889241	G	A	PKD1L2	0.194293	0.199176	0.211538	0.20121	0.201555
rs9935113	A	C	PKD1L2	0.233696	0.253434	0.254808	0.214826	0.239191
rs7194871	T	G	PKD1L2	0.221467	0.25	0.201923	0.227685	0.225269
rs1453324	T	C	PKD1L2	0.247283	0.278846	0.245192	0.246596	0.254479
rs7205673	G	A	PKD1L2	0.286685	0.300824	0.235577	0.282905	0.276498
rs12931217	T	C	PKD1L2	0.298913	0.289148	0.298077	0.298033	0.296043
rs6564838	T	C	PKD1L2	0.288043	0.336538	0.283654	0.29879	0.301756
rs4889244	T	C	PKD1L2	0.379076	0.335852	0.379808	0.382753	0.369372
rs8060294	G	A	PKD1L2	0.42663	0.432005	0.423077	0.449319	0.432758
rs965290	G	A	PLA2R1	0.0163043	0.00961538	0.0192308	0.0128593	0.0145025
rs12327936	T	C	PLA2R1	0.0380435	0.032967	0.0336538	0.0332829	0.0344868
rs3828323	T	C	PLA2R1	0.220109	0.20261	0.211538	0.197428	0.207921
rs34258285	C	A	PMM2	0.0163043	0.00892857	0.0192308	0.0113464	0.0139525
rs3212298	A	G	PODXL	0.0326087	0.0288462	0.0192308	0.0219365	0.0256555
rs12670788	A	G	PODXL	0.248641	0.220467	0.177885	0.202723	0.212429
rs3735035	T	C	PODXL	0.247283	0.222527	0.1875	0.204992	0.215576
rs17268666	T	C	POFUT1	0.0366848	0.0260989	0.0192308	0.0287443	0.0276897
rs73910608	T	C	POFUT2	0.0326087	0.0315934	0.0336538	0.0340393	0.0329738
rs4740164	A	G	POMT1	0.048913	0.0631868	0.0240385	0.0332829	0.0423553
rs34108746	G	A	PRG3	0.0326087	0.0157967	0.0240385	0.0295008	0.0254862
rs540687	A	G	PRG3	0.0883152	0.0762363	0.129808	0.0922844	0.0966609
rs669661	A	G	PRG3	0.0910326	0.0755495	0.129808	0.0922844	0.0971685
rs12128607	T	C	PRG4	0.0271739	0.018544	0.0192308	0.0173979	0.0205866
rs12134934	T	C	PRG4	0.0461957	0.0357143	0.0336538	0.0340393	0.0374008
rs2273779	A	G	PRG4	0.277174	0.274038	0.201923	0.22466	0.244449
rs58973334	A	G	PSEN2	0.03125	0.0281593	0.00480769	0.0234493	0.0219166
rs115367297	T	C	PSPN	0.00815217	0.0103022	0.00480769	0.0121029	0.00884123
rs357564	A	G	PTCH1	0.309783	0.313187	0.264423	0.283661	0.292763
rs11573598	G	A	PTCH2	0.00543478	0.00274725	0.00480769	0.00302572	0.00400386
rs11573590	T	C	PTCH2	0.0285326	0.0260989	0.0240385	0.0234493	0.0255298
rs17811401	C	T	PTPRT	0.00679348	0.00343407	0	0.00378215	0.00350242
rs740965	C	A	PTPRZ1	0.123641	0.0989011	0.0673077	0.0711044	0.0902386
rs1147504	G	A	PTPRZ1	0.27038	0.258929	0.240385	0.229198	0.249723
rs6497	A	G	RPL32	0.0339674	0.0370879	0.0192308	0.03177	0.030514
rs11539893	C	T	RPL8	0.00679348	0.0103022	0.0192308	0.0128593	0.0122964
rs75194122	A	G	SART1	0.013587	0.0212912	0.0192308	0.0196672	0.018444
rs114623060	A	G	SART3	0.0013587	0.00274725	0.00480769	0.00151286	0.00260663
rs1063936	C	T	SART3	0.360054	0.368132	0.394231	0.396369	0.379697
rs3816208	T	C	SDC2	0.0570652	0.0618132	0.0528846	0.0521936	0.0559892
rs1042381	A	T	SDC2	0.283967	0.315934	0.307692	0.33056	0.309538
rs2282440	A	G	SDC3	0.0652174	0.0652473	0.0336538	0.0310136	0.048783
rs2491132	T	C	SDC3	0.0923913	0.0693681	0.110577	0.0937973	0.0915334
rs2228384	G	A	SDC4	0.230978	0.233516	0.245192	0.23525	0.236234
rs3917429	T	C	SELE	0.0013587	0.00137363	0	0.00302572	0.00143951
rs3917407	T	G	SELE	0.0122283	0.00618132	0	0.0075643	0.00649347
rs1131498	C	T	SELL	0.163043	0.15522	0.201923	0.175492	0.17392
rs2229569	T	C	SELL	0.244565	0.23489	0.201923	0.207262	0.22216
rs3917742	T	C	SELP	0	0.00137363	0	0.00075643	0.000532514
rs114238290	T	G	SELPLG	0.0013587	0.00412088	0.00480769	0.00151286	0.00295003
rs61729674	A	G	SELPLG	0.134511	0.141484	0.139423	0.161876	0.144323
rs7300972	C	T	SELPLG	0.177989	0.1875	0.168269	0.189864	0.180906
rs2228315	A	G	SELPLG	0.194293	0.216346	0.216346	0.193646	0.205158
rs80268129	T	C	SFTPD	0.00815217	0.00824176	0.00480769	0.0143722	0.00889345
rs17878336	C	G	SFTPD	0.0122283	0.018544	0.00961538	0.0151286	0.013879
rs4469829	T	C	SFTPD	0.0842391	0.0748626	0.100962	0.0960666	0.0890325
rs2243639	T	C	SFTPD	0.180707	0.174451	0.125	0.163389	0.160886
rs721917	C	T	SFTPD	0.411685	0.409341	0.456731	0.434191	0.427987
rs9894254	T	C	SGSH	0.126359	0.12294	0.105769	0.128593	0.120915
rs7503034	T	C	SGSH	0.297554	0.311126	0.264423	0.26702	0.285031
rs114249698	T	C	SIGLEC	0.0013587	0.000686813	0	0.00075643	0.000700485
rs78225194	A	G	SIGLEC	0.0013587	0.00480769	0.00961538	0.00453858	0.00508009
rs75190228	T	C	SIGLEC	0.00679348	0.00549451	0	0.00529501	0.00439575
rs60467951	T	C	SIGLEC	0.017663	0.0116758	0.00480769	0.0173979	0.0128861
rs34924243	T	C	SIGLEC	0.03125	0.021978	0.0384615	0.0219365	0.0284065
rs2005199	A	G	SIGLEC	0.0434783	0.0384615	0.0528846	0.0347958	0.042405
rs6509544	G	C	SIGLEC	0.09375	0.0906593	0.0673077	0.0741301	0.0814618
rs7245807	C	T	SIGLEC	0.0733696	0.0673077	0.110577	0.0990923	0.0875866
rs273690	C	T	SIGLEC	0.20788	0.221841	0.211538	0.250378	0.222909
rs11668530	A	G	SIGLEC	0.285326	0.281593	0.307692	0.251891	0.281626
rs709012	T	G	SIGLEC	0.263587	0.238324	0.283654	0.280635	0.26655
rs6037651	C	T	SIGLEC	0.304348	0.304945	0.331731	0.30938	0.312601
rs3829655	G	C	SIGLEC	0.384511	0.388736	0.365385	0.359304	0.374484
rs3829658	C	T	SIGLEC	0.365489	0.347527	0.346154	0.387292	0.361616
rs2075803	G	A	SIGLEC	0.472826	0.444368	0.485577	0.442511	0.461321
rs3746638	G	A	SIGLEC	0.483696	0.474588	0.475962	0.469743	0.475997
rs113247922	A	G	SLC35A	0.00543478	0.0103022	0.00480769	0.0075643	0.00702724
rs61738676	T	C	SLC35A	0.0407609	0.0315934	0.0480769	0.0400908	0.0401305
rs74102304	A	G	SLC35A	0.0597826	0.0755495	0.139423	0.0885023	0.0908144
rs3734707	C	G	SLC35B	0.00815217	0.00961538	0.00480769	0.00075643	0.00583292
rs78359888	A	C	SLC35D	0.0353261	0.0350275	0.0384615	0.0249622	0.0334443
rs77580000	C	T	SLC35F	0.0557065	0.0556319	0.0576923	0.0552194	0.0560625
rs34545616	T	C	SMO	0.00271739	0.00137363	0.00480769	0.00529501	0.00354843
rs1050239	A	G	SMPD1	0.154891	0.159341	0.158654	0.153555	0.15661
rs73343382	C	T	SPAG7	0.0516304	0.0741758	0.0961538	0.086233	0.0770483
rs78484193	A	G	SPOCK1	0.00815217	0.00549451	0.00961538	0.00680787	0.00751748
rs2306322	T	C	SPOCK2	0.0013587	0.00480769	0	0.00075643	0.0017307
rs9685645	C	T	SPOCK3	0.0611413	0.0604396	0.0528846	0.0680787	0.060636
rs114603834	T	C	ST3GAL	0.00815217	0.010989	0.00480769	0.00832073	0.0080674
rs28489284	A	G	ST3GAL	0.0461957	0.0576923	0.0384615	0.0491679	0.0478794
rs73359235	C	A	ST3GAL	0.0679348	0.0480769	0.0576923	0.0544629	0.0570417
rs1138484	G	A	ST3GAL	0.131793	0.112637	0.0817308	0.106657	0.108205
rs76671923	T	C	ST6GAL	0.0285326	0.0206044	0.0384615	0.026475	0.0285184
rs12615112	C	T	ST6GAL	0.213315	0.227335	0.206731	0.183812	0.207798
rs1184626	C	A	ST6GAL	0.421196	0.418269	0.447115	0.450832	0.434353
rs115206837	T	C	ST8SIA	0.0149457	0.010989	0	0.01059	0.00913117
rs3745060	C	A	ST8SIA	0.347826	0.383242	0.360577	0.380484	0.368032
rs2276650	G	C	STARD7	0.0747283	0.0934066	0.0673077	0.101362	0.084201
rs45472392	C	T	SULT1A	0.0149457	0.010989	0.0144231	0.0136157	0.0134934
rs11569729	T	C	SULT1B	0.00543478	0.00824176	0.0144231	0.00907716	0.00929419
rs17036058	A	G	SULT1C	0.00951087	0.00961538	0.00961538	0.0075643	0.00907648
rs17036055	A	G	SULT1C	0.00271739	0.00549451	0	0.0136157	0.00545691
rs17035911	G	A	SULT1C	0.0434783	0.032967	0.0192308	0.0385779	0.0335635
rs17036104	G	T	SULT1C	0.0339674	0.0343407	0.0240385	0.0416036	0.0334875
rs2219078	A	G	SULT1C	0.308424	0.318681	0.274038	0.279879	0.295256
rs6722745	T	C	SULT1C	0.444293	0.418269	0.5	0.462179	0.456185
rs1800472	T	C	TGFB1	0.0108696	0.0144231	0.0144231	0.00983359	0.0123873
rs1805110	T	C	TGFBR3	0.172554	0.177198	0.173077	0.155825	0.169663
rs2241797	T	C	TGFBRA	0.447011	0.461538	0.480769	0.462935	0.463063
rs1042579	T	C	THBD	0.09375	0.0879121	0.0913462	0.0960666	0.0922687
rs6873053	A	G	TIMD4	0.0271739	0.0206044	0.0240385	0.0272315	0.0247621
rs7148	A	G	TMSB10	0.0353261	0.0446429	0.0384615	0.0363086	0.0386848
rs9657965	C	A	TNFRSF	0.0013587	0.00206044	0.00480769	0.00151286	0.00243492
rs3739070	C	A	TRAF3I	0.0353261	0.0309066	0.0432692	0.0355522	0.0362635
rs115137663	A	G	UGDH	0.00543478	0.0123626	0.00961538	0.00983359	0.0093116
rs45454901	C	T	UGGT2	0.0122283	0.010989	0.0192308	0.00832073	0.0126922
rs35780499	T	A	UGGT2	0.0122283	0.0103022	0.0144231	0.01059	0.0118859
rs35060832	C	T	UGGT2	0.013587	0.0178571	0.0240385	0.026475	0.0204894
rs73562939	C	T	UGGT2	0.0570652	0.043956	0.0240385	0.0484115	0.0433678
rs12863903	T	C	UGGT2	0.0896739	0.0583791	0.0721154	0.080938	0.0752766
rs33949518	T	C	UGGT2	0.14538	0.129121	0.129808	0.159607	0.140979
rs816142	T	G	UGGT2	0.188859	0.203297	0.206731	0.194402	0.198322
rs12876018	G	T	UGGT2	0.286685	0.296703	0.341346	0.332073	0.314202
rs4148304	A	G	UGT2A1	0.139946	0.111951	0.153846	0.1059	0.127911
rs117559713	G	A	UGT2B1	0	0	0	0.00075643	0.000189107
rs41299978	G	A	UGT2B4	0.0108696	0.0178571	0.0240385	0.0196672	0.0181081
rs4148254	T	C	UGT8	0.0244565	0.0274725	0.0432692	0.0181543	0.0283381
rs2652098	A	G	VCAN	0.0163043	0.00412088	0	0.00680787	0.00680827
rs2287926	A	G	VCAN	0.21875	0.254808	0.264423	0.226929	0.241227
rs160277	A	C	VCAN	0.389946	0.381181	0.360577	0.364599	0.374076
rs309559	T	C	VCAN	0.491848	0.494505	0.475962	0.490923	0.488309
rs2707466	G	A	WNT16	0.336957	0.323489	0.322115	0.283661	0.316556
rs910697	A	G	WNT2B	0.48913	0.475275	0.490385	0.490166	0.486239
rs3793771	C	G	WNT8B	0.210598	0.206044	0.197115	0.208775	0.205633
rs115163288	T	C	WNT9B	0.00815217	0.0144231	0	0.0128593	0.00885864
rs116126279	A	G	WNT9B	0.0163043	0.0144231	0.0144231	0.0219365	0.0167717
rs79030430	A	G	XYLT1	0.00271739	0.00480769	0	0.00302572	0.0026377
rs7200466	T	C	XYLT1	0.103261	0.127747	0.144231	0.128593	0.125958
rs35309694	T	C	XYLT1	0.192935	0.180632	0.197115	0.198941	0.192406
rs2070132	A	G	ZNF146	0.346467	0.333104	0.370192	0.337368	0.346783
